# Supplementary material for: m6A-TSHub: Unveiling the Context-specific m6A Methylation and m6A-affecting Mutations in 23 Human Tissues
Source: Genomics Proteomics Bioinformatics. 2022 Sep 9;21(4):678–94. doi: 10.1016/j.gpb.2022.09.001 (PMC10787194; doi:10.1016/j.gpb.2022.09.001)
Supplement: Supplementary Table S2 [file mmc4.xlsx]

## Sheet: Table S2 m6A-seq samples
Table S2 m6A-seq samples
Experiment ID	Paper name	Journal	Pubmed ID	CRA/GSE	CRR/SRR	Cell line and batch	Sample
1	Landscape and Regulation of m6A and m6Am Methylome across Human and Mouse Tissues	Mol Cell	31676230	CRA001315	CRR073021	Lung-4-4-Input	Input
2	Landscape and Regulation of m6A and m7Am Methylome across Human and Mouse Tissues	Mol Cell	31676230	CRA001315	CRR073020	Lung-4-4-IP	IP
3	Landscape and Regulation of m6A and m8Am Methylome across Human and Mouse Tissues	Mol Cell	31676230	CRA001315	CRR042297	Lung-4-2-Input	Input
4	Landscape and Regulation of m6A and m9Am Methylome across Human and Mouse Tissues	Mol Cell	31676230	CRA001315	CRR042296	Lung-4-2-IP	IP
5	Landscape and Regulation of m6A and m10Am Methylome across Human and Mouse Tissues	Mol Cell	31676230	CRA001315	CRR073019	Lung-2-4-Input-human	Input
6	Landscape and Regulation of m6A and m11Am Methylome across Human and Mouse Tissues	Mol Cell	31676230	CRA001315	CRR073018	Lung-2-4-IP-human	IP
7	Landscape and Regulation of m6A and m12Am Methylome across Human and Mouse Tissues	Mol Cell	31676230	CRA001315	CRR055534	Lung-2-1-Input	Input
8	Landscape and Regulation of m6A and m13Am Methylome across Human and Mouse Tissues	Mol Cell	31676230	CRA001315	CRR055533	Lung-2-1-IP	IP
9	Landscape and Regulation of m6A and m14Am Methylome across Human and Mouse Tissues	Mol Cell	31676230	CRA001315	CRR073017	Cerebellum-7-4-Input	Input
10	Landscape and Regulation of m6A and m15Am Methylome across Human and Mouse Tissues	Mol Cell	31676230	CRA001315	CRR073016	Cerebellum-7-4-IP	IP
11	Landscape and Regulation of m6A and m16Am Methylome across Human and Mouse Tissues	Mol Cell	31676230	CRA001315	CRR055564	Rectum-4-2-Input	Input
12	Landscape and Regulation of m6A and m17Am Methylome across Human and Mouse Tissues	Mol Cell	31676230	CRA001315	CRR055563	Rectum-4-2-IP	IP
13	Landscape and Regulation of m6A and m18Am Methylome across Human and Mouse Tissues	Mol Cell	31676230	CRA001315	CRR055562	Esophagus-4-2-Input	Input
14	Landscape and Regulation of m6A and m19Am Methylome across Human and Mouse Tissues	Mol Cell	31676230	CRA001315	CRR055561	Esophagus-4-2-IP	IP
15	Landscape and Regulation of m6A and m20Am Methylome across Human and Mouse Tissues	Mol Cell	31676230	CRA001315	CRR055560	Rectum-5-3-Input	Input
16	Landscape and Regulation of m6A and m21Am Methylome across Human and Mouse Tissues	Mol Cell	31676230	CRA001315	CRR055559	Rectum-5-3-IP	IP
17	Landscape and Regulation of m6A and m26Am Methylome across Human and Mouse Tissues	Mol Cell	31676230	CRA001315	CRR055554	Cerebrum-6-3-Input	Input
18	Landscape and Regulation of m6A and m27Am Methylome across Human and Mouse Tissues	Mol Cell	31676230	CRA001315	CRR055553	Cerebrum-6-3-IP	IP
19	Landscape and Regulation of m6A and m30Am Methylome across Human and Mouse Tissues	Mol Cell	31676230	CRA001315	CRR055550	Muscle-3-2-Input	Input
20	Landscape and Regulation of m6A and m31Am Methylome across Human and Mouse Tissues	Mol Cell	31676230	CRA001315	CRR055549	Muscle-3-2-IP	IP
21	Landscape and Regulation of m6A and m32Am Methylome across Human and Mouse Tissues	Mol Cell	31676230	CRA001315	CRR055548	Esophagus-3-2-Input	Input
22	Landscape and Regulation of m6A and m33Am Methylome across Human and Mouse Tissues	Mol Cell	31676230	CRA001315	CRR055547	Esophagus-3-2-IP	IP
23	Landscape and Regulation of m6A and m34Am Methylome across Human and Mouse Tissues	Mol Cell	31676230	CRA001315	CRR055546	Colon-3-2-Input	Input
24	Landscape and Regulation of m6A and m35Am Methylome across Human and Mouse Tissues	Mol Cell	31676230	CRA001315	CRR055545	Colon-3-2-IP	IP
25	Landscape and Regulation of m6A and m38Am Methylome across Human and Mouse Tissues	Mol Cell	31676230	CRA001315	CRR055542	Spleen-3-2-Input	Input
26	Landscape and Regulation of m6A and m39Am Methylome across Human and Mouse Tissues	Mol Cell	31676230	CRA001315	CRR055541	Spleen-3-2-IP	IP
27	Landscape and Regulation of m6A and m40Am Methylome across Human and Mouse Tissues	Mol Cell	31676230	CRA001315	CRR055540	Urinary_bladder-2-1-Input	Input
28	Landscape and Regulation of m6A and m41Am Methylome across Human and Mouse Tissues	Mol Cell	31676230	CRA001315	CRR055539	Urinary_bladder-2-1-IP	IP
29	Landscape and Regulation of m6A and m42Am Methylome across Human and Mouse Tissues	Mol Cell	31676230	CRA001315	CRR055538	Tongue-2-1-Input	Input
30	Landscape and Regulation of m6A and m43Am Methylome across Human and Mouse Tissues	Mol Cell	31676230	CRA001315	CRR055537	Tongue-2-1-IP	IP
31	Landscape and Regulation of m6A and m44Am Methylome across Human and Mouse Tissues	Mol Cell	31676230	CRA001315	CRR055535	Spleen-2-1-Input	Input
32	Landscape and Regulation of m6A and m45Am Methylome across Human and Mouse Tissues	Mol Cell	31676230	CRA001315	CRR055536	Spleen-2-1-IP	IP
33	Landscape and Regulation of m6A and m48Am Methylome across Human and Mouse Tissues	Mol Cell	31676230	CRA001315	CRR055530	Spleen-1-1-Input	Input
34	Landscape and Regulation of m6A and m49Am Methylome across Human and Mouse Tissues	Mol Cell	31676230	CRA001315	CRR055529	Spleen-1-1-IP	IP
35	Landscape and Regulation of m6A and m50Am Methylome across Human and Mouse Tissues	Mol Cell	31676230	CRA001315	CRR055528	Heart-1-1-Input	Input
36	Landscape and Regulation of m6A and m51Am Methylome across Human and Mouse Tissues	Mol Cell	31676230	CRA001315	CRR055527	Heart-1-1-IP	IP
37	Landscape and Regulation of m6A and m52Am Methylome across Human and Mouse Tissues	Mol Cell	31676230	CRA001315	CRR055526	Adipose-1-1-Input	Input
38	Landscape and Regulation of m6A and m53Am Methylome across Human and Mouse Tissues	Mol Cell	31676230	CRA001315	CRR055525	Adipose-1-1-IP	IP
39	Landscape and Regulation of m6A and m54Am Methylome across Human and Mouse Tissues	Mol Cell	31676230	CRA001315	CRR042321	Urinary_bladder-5-3-Input	Input
40	Landscape and Regulation of m6A and m55Am Methylome across Human and Mouse Tissues	Mol Cell	31676230	CRA001315	CRR042320	Urinary_bladder-5-3-IP	IP
41	Landscape and Regulation of m6A and m56Am Methylome across Human and Mouse Tissues	Mol Cell	31676230	CRA001315	CRR042319	Urinary_bladder-4-2-Input	Input
42	Landscape and Regulation of m6A and m57Am Methylome across Human and Mouse Tissues	Mol Cell	31676230	CRA001315	CRR042318	Urinary_bladder-4-2-IP	IP
43	Landscape and Regulation of m6A and m58Am Methylome across Human and Mouse Tissues	Mol Cell	31676230	CRA001315	CRR042317	Trachea-5-3-Input	Input
44	Landscape and Regulation of m6A and m59Am Methylome across Human and Mouse Tissues	Mol Cell	31676230	CRA001315	CRR042316	Trachea-5-3-IP	IP
45	Landscape and Regulation of m6A and m60Am Methylome across Human and Mouse Tissues	Mol Cell	31676230	CRA001315	CRR042315	Thyroid_gland-5-3-Input	Input
46	Landscape and Regulation of m6A and m61Am Methylome across Human and Mouse Tissues	Mol Cell	31676230	CRA001315	CRR042314	Thyroid_gland-5-3-IP	IP
47	Landscape and Regulation of m6A and m62Am Methylome across Human and Mouse Tissues	Mol Cell	31676230	CRA001315	CRR042313	Thyroid_gland-4-2-Input	Input
48	Landscape and Regulation of m6A and m63Am Methylome across Human and Mouse Tissues	Mol Cell	31676230	CRA001315	CRR042312	Thyroid_gland-4-2-IP	IP
49	Landscape and Regulation of m6A and m64Am Methylome across Human and Mouse Tissues	Mol Cell	31676230	CRA001315	CRR042311	Testis-4-2-Input	Input
50	Landscape and Regulation of m6A and m65Am Methylome across Human and Mouse Tissues	Mol Cell	31676230	CRA001315	CRR042310	Testis-4-2-IP	IP
51	Landscape and Regulation of m6A and m66Am Methylome across Human and Mouse Tissues	Mol Cell	31676230	CRA001315	CRR042309	Stomach-5-3-Input	Input
52	Landscape and Regulation of m6A and m67Am Methylome across Human and Mouse Tissues	Mol Cell	31676230	CRA001315	CRR042308	Stomach-5-3-IP	IP
53	Landscape and Regulation of m6A and m68Am Methylome across Human and Mouse Tissues	Mol Cell	31676230	CRA001315	CRR042307	Stomach-4-2-Input	Input
54	Landscape and Regulation of m6A and m69Am Methylome across Human and Mouse Tissues	Mol Cell	31676230	CRA001315	CRR042306	Stomach-4-2-IP	IP
55	Landscape and Regulation of m6A and m70Am Methylome across Human and Mouse Tissues	Mol Cell	31676230	CRA001315	CRR042305	Skin-1-1-Input	Input
56	Landscape and Regulation of m6A and m71Am Methylome across Human and Mouse Tissues	Mol Cell	31676230	CRA001315	CRR042304	Skin-1-1-IP	IP
57	Landscape and Regulation of m6A and m72Am Methylome across Human and Mouse Tissues	Mol Cell	31676230	CRA001315	CRR042303	Skin-4-2-Input	Input
58	Landscape and Regulation of m6A and m73Am Methylome across Human and Mouse Tissues	Mol Cell	31676230	CRA001315	CRR042302	Skin-4-2-IP	IP
59	Landscape and Regulation of m6A and m74Am Methylome across Human and Mouse Tissues	Mol Cell	31676230	CRA001315	CRR042301	Prostate-4-2-Input	Input
60	Landscape and Regulation of m6A and m75Am Methylome across Human and Mouse Tissues	Mol Cell	31676230	CRA001315	CRR042300	Prostate-4-2-IP	IP
61	Landscape and Regulation of m6A and m76Am Methylome across Human and Mouse Tissues	Mol Cell	31676230	CRA001315	CRR042299	Muscle-5-3-Input	Input
62	Landscape and Regulation of m6A and m77Am Methylome across Human and Mouse Tissues	Mol Cell	31676230	CRA001315	CRR042298	Muscle-5-3-IP	IP
63	Landscape and Regulation of m6A and m78Am Methylome across Human and Mouse Tissues	Mol Cell	31676230	CRA001315	CRR042295	Liver-4-2-Input	Input
64	Landscape and Regulation of m6A and m79Am Methylome across Human and Mouse Tissues	Mol Cell	31676230	CRA001315	CRR042294	Liver-4-2-IP	IP
65	Landscape and Regulation of m6A and m80Am Methylome across Human and Mouse Tissues	Mol Cell	31676230	CRA001315	CRR042293	Hypothalamus-5-3-Input	Input
66	Landscape and Regulation of m6A and m81Am Methylome across Human and Mouse Tissues	Mol Cell	31676230	CRA001315	CRR042292	Hypothalamus-5-3-IP	IP
67	Landscape and Regulation of m6A and m82Am Methylome across Human and Mouse Tissues	Mol Cell	31676230	CRA001315	CRR042291	Heart-4-2-Input	Input
68	Landscape and Regulation of m6A and m83Am Methylome across Human and Mouse Tissues	Mol Cell	31676230	CRA001315	CRR042290	Heart-4-2-IP	IP
69	Landscape and Regulation of m6A and m86Am Methylome across Human and Mouse Tissues	Mol Cell	31676230	CRA001315	CRR042287	Cerebrum-5-3-Input	Input
70	Landscape and Regulation of m6A and m87Am Methylome across Human and Mouse Tissues	Mol Cell	31676230	CRA001315	CRR042286	Cerebrum-5-3-IP	IP
71	Landscape and Regulation of m6A and m88Am Methylome across Human and Mouse Tissues	Mol Cell	31676230	CRA001315	CRR042285	Cerebellum-5-3-Input	Input
72	Landscape and Regulation of m6A and m89Am Methylome across Human and Mouse Tissues	Mol Cell	31676230	CRA001315	CRR042284	Cerebellum-5-3-IP	IP
73	Landscape and Regulation of m6A and m90Am Methylome across Human and Mouse Tissues	Mol Cell	31676230	CRA001315	CRR042283	Brainstem-5-3-Input	Input
74	Landscape and Regulation of m6A and m91Am Methylome across Human and Mouse Tissues	Mol Cell	31676230	CRA001315	CRR042282	Brainstem-5-3-IP	IP
75	Landscape and Regulation of m6A and m92Am Methylome across Human and Mouse Tissues	Mol Cell	31676230	CRA001315	CRR042281	Aorta-4-2-Input	Input
76	Landscape and Regulation of m6A and m93Am Methylome across Human and Mouse Tissues	Mol Cell	31676230	CRA001315	CRR042280	Aorta-4-2-IP	IP
77	Landscape and Regulation of m6A and m94Am Methylome across Human and Mouse Tissues	Mol Cell	31676230	CRA001315	CRR042279	Adrenal_gland-1-1-Input	Input
78	Landscape and Regulation of m6A and m95Am Methylome across Human and Mouse Tissues	Mol Cell	31676230	CRA001315	CRR042278	Adrenal_gland-1-1-IP	IP
79	Landscape and Regulation of m6A and m94Am Methylome across Human and Mouse Tissues	Mol Cell	31676230	CRA001315	CRR073004	U251-Input	Input
80	Landscape and Regulation of m6A and m95Am Methylome across Human and Mouse Tissues	Mol Cell	31676230	CRA001315	CRR073005	U251-IP	IP
81	Landscape and Regulation of m6A and m94Am Methylome across Human and Mouse Tissues	Mol Cell	31676230	CRA001315	CRR072998	HT29-Input	Input
82	Landscape and Regulation of m6A and m95Am Methylome across Human and Mouse Tissues	Mol Cell	31676230	CRA001315	CRR072999	HT29-IP	IP
83	Landscape and Regulation of m6A and m94Am Methylome across Human and Mouse Tissues	Mol Cell	31676230	CRA001315	CRR072990	GOS-3-1-Input	Input
84	Landscape and Regulation of m6A and m95Am Methylome across Human and Mouse Tissues	Mol Cell	31676230	CRA001315	CRR072991	GOS-3-1-IP	IP
85	Landscape and Regulation of m6A and m94Am Methylome across Human and Mouse Tissues	Mol Cell	31676230	CRA001315	CRR072992	GOS-3-2-Input	Input
86	Landscape and Regulation of m6A and m95Am Methylome across Human and Mouse Tissues	Mol Cell	31676230	CRA001315	CRR072993	GOS-3-2-IP	IP
87	Altered m6A Modification of Specific Cellular Transcripts Affects Flaviviridae Infection	Mol Cell	31810760	GSE138730	SRR10259052	Huh7	IP1
88	Altered m6A Modification of Specific Cellular Transcripts Affects Flaviviridae Infection	Mol Cell	31810760	GSE138730	SRR10259053	Huh7	Input1
89	Altered m6A Modification of Specific Cellular Transcripts Affects Flaviviridae Infection	Mol Cell	31810760	GSE138730	SRR10259054	Huh7	IP2
90	Altered m6A Modification of Specific Cellular Transcripts Affects Flaviviridae Infection	Mol Cell	31810760	GSE138730	SRR10259055	Huh7	Input2
91	Altered m6A Modification of Specific Cellular Transcripts Affects Flaviviridae Infection	Mol Cell	31810760	GSE138730	SRR10259056	Huh7	IP3
92	Altered m6A Modification of Specific Cellular Transcripts Affects Flaviviridae Infection	Mol Cell	31810760	GSE138730	SRR10259057	Huh7	Input3
93	Altered m6A Modification of Specific Cellular Transcripts Affects Flaviviridae Infection	Mol Cell	31810760	GSE138730	SRR10259058	Huh7	IP4
94	Altered m6A Modification of Specific Cellular Transcripts Affects Flaviviridae Infection	Mol Cell	31810760	GSE138730	SRR10259059	Huh7	Input4
95	Topology of the human and mouse m6A RNA methylomes revealed by m6A-seq	Nature	22575960	GSE37002	SRR456551	HepG2	IP1
96	Topology of the human and mouse m6A RNA methylomes revealed by m6A-seq	Nature	22575960	GSE37002	SRR456552	HepG2	IP2
97	Topology of the human and mouse m6A RNA methylomes revealed by m6A-seq	Nature	22575960	GSE37002	SRR456553	HepG2	IP3
98	Topology of the human and mouse m6A RNA methylomes revealed by m6A-seq	Nature	22575960	GSE37002	SRR456555	HepG2	Input1
99	Topology of the human and mouse m6A RNA methylomes revealed by m6A-seq	Nature	22575960	GSE37002	SRR456556	HepG2	Input2
100	Topology of the human and mouse m6A RNA methylomes revealed by m6A-seq	Nature	22575960	GSE37002	SRR456557	HepG2	Input3
101	Perturbation of m6A writers reveals two distinct classes of mRNA methylation at internal and 5' sites	Cell report	24981863	GSE55572	SRR1182633	A549	IP1
102	Perturbation of m6A writers reveals two distinct classes of mRNA methylation at internal and 5' sites	Cell report	24981863	GSE55572	SRR1182634	A549	Input1
103	The m(6)A Methyltransferase METTL3 Promotes Translation in Human Cancer Cells	Mol Cell	27117702	GSE76367	SRR3057328	A549	IP1
104	The m(6)A Methyltransferase METTL3 Promotes Translation in Human Cancer Cells	Mol Cell	27117702	GSE76367	SRR3057327	A549	Input1
105	The m(6)A Methyltransferase METTL3 Promotes Translation in Human Cancer Cells	Mol Cell	27117702	GSE76367	SRR3057334	H1299	IP1
106	The m(6)A Methyltransferase METTL3 Promotes Translation in Human Cancer Cells	Mol Cell	27117702	GSE76367	SRR3057333	H1299	Input1
107	FTO Plays an Oncogenic Role in Acute Myeloid Leukemia as a N6-Methyladenosine RNA Demethylase	Cancer Cell	28017614	GSE76414	SRR3066066	MONO-MAC-6	Input1
108	FTO Plays an Oncogenic Role in Acute Myeloid Leukemia as a N6-Methyladenosine RNA Demethylase	Cancer Cell	28017614	GSE76414	SRR3066067	MONO-MAC-6	IP1
109	FTO Plays an Oncogenic Role in Acute Myeloid Leukemia as a N6-Methyladenosine RNA Demethylase	Cancer Cell	28017614	GSE76414	SRR3066068	MONO-MAC-6	Input2
110	FTO Plays an Oncogenic Role in Acute Myeloid Leukemia as a N6-Methyladenosine RNA Demethylase	Cancer Cell	28017614	GSE76414	SRR3066069	MONO-MAC-6	IP2
111	m6A RNA Methylation Regulates the Self-Renewal and Tumorigenesis of Glioblastoma Stem Cells	Cell Rep	28297667	GSE94808	SRR5248992	PBT003	Input1
112	m6A RNA Methylation Regulates the Self-Renewal and Tumorigenesis of Glioblastoma Stem Cells	Cell Rep	28297667	GSE94808	SRR5248996	PBT003	IP1
113	Promoter-bound METTL3 maintains myeloid leukaemia by m6A-dependent translation control	Nature	29186125	GSE94613	SRR5239086	MOLM13	Input1
114	Promoter-bound METTL3 maintains myeloid leukaemia by m6A-dependent translation control	Nature	29186125	GSE94613	SRR5239087	MOLM13	Input2
115	Promoter-bound METTL3 maintains myeloid leukaemia by m6A-dependent translation control	Nature	29186125	GSE94613	SRR5239088	MOLM13	Input3
116	Promoter-bound METTL3 maintains myeloid leukaemia by m6A-dependent translation control	Nature	29186125	GSE94613	SRR5239089	MOLM13	Input4
117	Promoter-bound METTL3 maintains myeloid leukaemia by m6A-dependent translation control	Nature	29186125	GSE94613	SRR5239098	MOLM13	IP1
118	Promoter-bound METTL3 maintains myeloid leukaemia by m6A-dependent translation control	Nature	29186125	GSE94613	SRR5239099	MOLM13	IP2
119	Promoter-bound METTL3 maintains myeloid leukaemia by m6A-dependent translation control	Nature	29186125	GSE94613	SRR5239100	MOLM13	IP3
120	Promoter-bound METTL3 maintains myeloid leukaemia by m6A-dependent translation control	Nature	29186125	GSE94613	SRR5239101	MOLM13	IP4
121	R-2HG Exhibits Anti-tumor Activity by Targeting FTO/m6A/MYC/CEBPA Signaling.	Cell	29249359	GSE87190	SRR4288705	NOMO-1	Input1
122	R-2HG Exhibits Anti-tumor Activity by Targeting FTO/m6A/MYC/CEBPA Signaling.	Cell	29249359	GSE87190	SRR4288706	NOMO-1	IP1
123	R-2HG Exhibits Anti-tumor Activity by Targeting FTO/m6A/MYC/CEBPA Signaling.	Cell	29249359	GSE87190	SRR4288709	MA9.3ITD	Input1
124	R-2HG Exhibits Anti-tumor Activity by Targeting FTO/m6A/MYC/CEBPA Signaling.	Cell	29249359	GSE87190	SRR4288710	MA9.3ITD	IP1
125	Recognition of RNA N6-methyladenosine by IGF2BP proteins enhances mRNA stability and translation	Nat Cell Biol	29476152	GSE90642	SRR5060388	HepG2	Input1
126	Recognition of RNA N6-methyladenosine by IGF2BP proteins enhances mRNA stability and translation	Nat Cell Biol	29476152	GSE90642	SRR5861462	HepG2	Input2
127	Recognition of RNA N6-methyladenosine by IGF2BP proteins enhances mRNA stability and translation	Nat Cell Biol	29476152	GSE90642	SRR5060389	HepG2	IP1
128	Recognition of RNA N6-methyladenosine by IGF2BP proteins enhances mRNA stability and translation	Nat Cell Biol	29476152	GSE90642	SRR5861463	HepG2	IP2
129	N6-Methyladenosine methyltransferase ZCCHC4 mediates ribosomal RNA methylation	Nat Chem Biol	30531910	GSE102336	SRR5907119	HepG2	IP1
130	N6-Methyladenosine methyltransferase ZCCHC4 mediates ribosomal RNA methylation	Nat Chem Biol	30531910	GSE102336	SRR5907120	HepG2	IP2
131	N6-Methyladenosine methyltransferase ZCCHC4 mediates ribosomal RNA methylation	Nat Chem Biol	30531910	GSE102336	SRR5907121	HepG2	Input1
132	N6-Methyladenosine methyltransferase ZCCHC4 mediates ribosomal RNA methylation	Nat Chem Biol	30531910	GSE102336	SRR5907122	HepG2	Input2
133	Histone H3 trimethylation at lysine 36 guides m6A RNA modification co-transcriptionally	Nature	30867593	GSE110320	SRR6686554	HepG2	Input1
134	Histone H3 trimethylation at lysine 36 guides m6A RNA modification co-transcriptionally	Nature	30867593	GSE110320	SRR6686555	HepG2	Input2
135	Histone H3 trimethylation at lysine 36 guides m6A RNA modification co-transcriptionally	Nature	30867593	GSE110320	SRR6686556	HepG2	Input3
136	Histone H3 trimethylation at lysine 36 guides m6A RNA modification co-transcriptionally	Nature	30867593	GSE110320	SRR6686557	HepG2	IP1
137	Histone H3 trimethylation at lysine 36 guides m6A RNA modification co-transcriptionally	Nature	30867593	GSE110320	SRR6686558	HepG2	IP2
138	Histone H3 trimethylation at lysine 36 guides m6A RNA modification co-transcriptionally	Nature	30867593	GSE110320	SRR6686559	HepG2	IP3
139	Limits in the detection of m6A changes using MeRIP/m6A-seq	biorxiv	32313079	GSE130892	SRR9029568	OCI-Ly1	Input1
140	Limits in the detection of m6A changes using MeRIP/m6A-seq	biorxiv	32313079	GSE130892	SRR9029569	OCI-Ly1	IP1
141	Limits in the detection of m6A changes using MeRIP/m6A-seq	biorxiv	32313079	GSE130892	SRR9029570	OCI-Ly1	Input2
142	Limits in the detection of m6A changes using MeRIP/m6A-seq	biorxiv	32313079	GSE130892	SRR9029571	OCI-Ly1	IP2
143	Limits in the detection of m6A changes using MeRIP/m6A-seq	biorxiv	32313079	GSE130892	SRR9029572	OCI-Ly1	Input3
144	Limits in the detection of m6A changes using MeRIP/m6A-seq	biorxiv	32313079	GSE130892	SRR9029573	OCI-Ly1	IP3
145	PCIF1 catalyzes m6Am mRNA methylation to regulate gene expression	Mol Cell	31279659	GSE122803	SRR8234036	Mel624	Input1
146	PCIF1 catalyzes m6Am mRNA methylation to regulate gene expression	Mol Cell	31279659	GSE122803	SRR8234037	Mel624	IP1
147	PCIF1 catalyzes m6Am mRNA methylation to regulate gene expression	Mol Cell	31279659	GSE122803	SRR8234038	Mel624	Input2
148	PCIF1 catalyzes m6Am mRNA methylation to regulate gene expression	Mol Cell	31279659	GSE122803	SRR8234039	Mel624	IP2
149	PCIF1 catalyzes m6Am mRNA methylation to regulate gene expression	Mol Cell	31279659	GSE122803	SRR8234040	Mel624	Input3
150	PCIF1 catalyzes m6Am mRNA methylation to regulate gene expression	Mol Cell	31279659	GSE122803	SRR8234041	Mel624	IP3
151	m6A mRNA methylation regulates human β-cell biology in physiological states and in type 2 diabetes	Nat Metabolism		GSE132306	SRR9211553	EndoC-bH1	Input1
152	m6A mRNA methylation regulates human β-cell biology in physiological states and in type 2 diabetes	Nat Metabolism		GSE132306	SRR9211554	EndoC-bH1	Input2
153	m6A mRNA methylation regulates human β-cell biology in physiological states and in type 2 diabetes	Nat Metabolism		GSE132306	SRR9211555	EndoC-bH1	Input3
154	m6A mRNA methylation regulates human β-cell biology in physiological states and in type 2 diabetes	Nat Metabolism		GSE132306	SRR9211562	EndoC-bH1	IP1
155	m6A mRNA methylation regulates human β-cell biology in physiological states and in type 2 diabetes	Nat Metabolism		GSE132306	SRR9211563	EndoC-bH1	IP2
156	m6A mRNA methylation regulates human β-cell biology in physiological states and in type 2 diabetes	Nat Metabolism		GSE132306	SRR9211564	EndoC-bH1	IP3
157	m6A mRNA methylation regulates AKT activity to promote the proliferation and tumorigenicity of endometrial cancer	Nat Cell Biol	30154548	GSE93911	SRR5194801	HEC-1-A	Input1
158	m6A mRNA methylation regulates AKT activity to promote the proliferation and tumorigenicity of endometrial cancer	Nat Cell Biol	30154548	GSE93911	SRR5194802	HEC-1-A	IP1
159	N6-methyladenosine modification and the YTHDF2 reader protein play cell type specific roles in lytic viral gene expression during Kaposi's sarcoma-associated herpesvirus infection	PLoS Pathog	29659627	GSE104621	SRR6132499	iSLK.219	IP1
160	N6-methyladenosine modification and the YTHDF2 reader protein play cell type specific roles in lytic viral gene expression during Kaposi's sarcoma-associated herpesvirus infection	PLoS Pathog	29659627	GSE104621	SRR6132500	iSLK.219	Input1
161	N6-methyladenosine modification and the YTHDF2 reader protein play cell type specific roles in lytic viral gene expression during Kaposi's sarcoma-associated herpesvirus infection	PLoS Pathog	29659627	GSE104621	SRR6132503	iSLK.219	IP2
162	N6-methyladenosine modification and the YTHDF2 reader protein play cell type specific roles in lytic viral gene expression during Kaposi's sarcoma-associated herpesvirus infection	PLoS Pathog	29659627	GSE104621	SRR6132504	iSLK.219	Input2
163	Long noncoding RNA GAS5 inhibits progression of colorectal cancer by interacting with and triggering YAP phosphorylation and degradation and is negatively regulated by the m 6 A reader YTHDF3	Mol Cancer	31619268	GSE129716	SRR8889196	HCT116	IP1
164	Long noncoding RNA GAS5 inhibits progression of colorectal cancer by interacting with and triggering YAP phosphorylation and degradation and is negatively regulated by the m 6 A reader YTHDF3	Mol Cancer	31619268	GSE129716	SRR8889197	HCT116	Input1
165	Long noncoding RNA GAS5 inhibits progression of colorectal cancer by interacting with and triggering YAP phosphorylation and degradation and is negatively regulated by the m 6 A reader YTHDF3	Mol Cancer	31619268	GSE129716	SRR8889198	HCT116	IP2
166	Long noncoding RNA GAS5 inhibits progression of colorectal cancer by interacting with and triggering YAP phosphorylation and degradation and is negatively regulated by the m 6 A reader YTHDF3	Mol Cancer	31619268	GSE129716	SRR8889199	HCT116	Input2
167	N 6-Methylation of Adenosine of FZD10 mRNA Contributes to PARP Inhibitor Resistance	Cancer Res	30967398	GSE119963	SRR7829546	PEO1	IP1
168	N 6-Methylation of Adenosine of FZD10 mRNA Contributes to PARP Inhibitor Resistance	Cancer Res	30967398	GSE119963	SRR7829548	PEO1	Input1
169	METTL3-mediated N6-methyladenosine modification is critical for epithelial-mesenchymal transition and metastasis of gastric cancer	Mol Cancer	31607270	GSE133132	SRR9336432	BGC823	Input1
170	METTL3-mediated N6-methyladenosine modification is critical for epithelial-mesenchymal transition and metastasis of gastric cancer	Mol Cancer	31607270	GSE133132	SRR9336434	BGC823	IP1
171	YTHDF2 reduction fuels inflammation and vascular abnormalization in hepatocellular carcinoma	Mol Cancer	31735169	GSE120860	SRR7965996	SMMC7721	Input1
172	YTHDF2 reduction fuels inflammation and vascular abnormalization in hepatocellular carcinoma	Mol Cancer	31735169	GSE120860	SRR7965997	SMMC7721	IP1
173	YTHDF2 reduction fuels inflammation and vascular abnormalization in hepatocellular carcinoma	Mol Cancer	31735169	GSE120860	SRR7965998	SMMC7721	Input2
174	YTHDF2 reduction fuels inflammation and vascular abnormalization in hepatocellular carcinoma	Mol Cancer	31735169	GSE120860	SRR7965999	SMMC7721	IP2
175	ALKBH5 suppresses malignancy of hepatocellular carcinoma via m 6 A-guided epigenetic inhibition of LYPD1	Mol Cancer	32772918	GSE149510	SRR11626649	HCCLM3	IP1
176	ALKBH5 suppresses malignancy of hepatocellular carcinoma via m 6 A-guided epigenetic inhibition of LYPD1	Mol Cancer	32772918	GSE149510	SRR11626650	HCCLM3	Input1
177	ALKBH5 suppresses malignancy of hepatocellular carcinoma via m 6 A-guided epigenetic inhibition of LYPD1	Mol Cancer	32772918	GSE149510	SRR11626651	HCCLM3	IP2
178	ALKBH5 suppresses malignancy of hepatocellular carcinoma via m 6 A-guided epigenetic inhibition of LYPD1	Mol Cancer	32772918	GSE149510	SRR11626652	HCCLM3	Input2
179	Leukemogenic Chromatin Alterations Promote AML Leukemia Stem Cells via a KDM4C-ALKBH5-AXL Signaling Axis	Cell Stem Cell	32402251	GSE128575	SRR8755805	THP1	IP1
180	Leukemogenic Chromatin Alterations Promote AML Leukemia Stem Cells via a KDM4C-ALKBH5-AXL Signaling Axis	Cell Stem Cell	32402251	GSE128575	SRR8755806	THP1	IP2
181	Leukemogenic Chromatin Alterations Promote AML Leukemia Stem Cells via a KDM4C-ALKBH5-AXL Signaling Axis	Cell Stem Cell	32402251	GSE128575	SRR8755811	THP1	Input1
182	Leukemogenic Chromatin Alterations Promote AML Leukemia Stem Cells via a KDM4C-ALKBH5-AXL Signaling Axis	Cell Stem Cell	32402251	GSE128575	SRR8755812	THP1	Input2
183	The m6A methyltransferase METTL3 promotes bladder cancer progression via AFF4/NF-κB/MYC signaling network	oncogene	30659266	PRJNA498900	SRR8118687	BCa5637	Input1
184	The m6A methyltransferase METTL3 promotes bladder cancer progression via AFF4/NF-κB/MYC signaling network	oncogene	30659266	PRJNA498900	SRR8118688	BCa5637	IP1
185	The m6A methyltransferase METTL3 promotes bladder cancer progression via AFF4/NF-κB/MYC signaling network	oncogene	30659266	PRJNA498900	SRR8118689	BCa5637	IP2
186	The Role of m 6 A/m-RNA Methylation in Stress Response Regulation	Neuron	30048615	GSE113798	SRR7075085	B_lymphocyte	Input1
187	The Role of m 6 A/m-RNA Methylation in Stress Response Regulation	Neuron	30048615	GSE113798	SRR7075089	B_lymphocyte	Input2
188	The Role of m 6 A/m-RNA Methylation in Stress Response Regulation	Neuron	30048615	GSE113798	SRR7075093	B_lymphocyte	Input3
189	The Role of m 6 A/m-RNA Methylation in Stress Response Regulation	Neuron	30048615	GSE113798	SRR7075097	B_lymphocyte	IP1
190	The Role of m 6 A/m-RNA Methylation in Stress Response Regulation	Neuron	30048615	GSE113798	SRR7075101	B_lymphocyte	IP2
191	The Role of m 6 A/m-RNA Methylation in Stress Response Regulation	Neuron	30048615	GSE113798	SRR7075105	B_lymphocyte	IP3
192	m6A mRNA methylation regulates human β-cell biology in physiological states and in type 2 diabetes	Nat Metabolism		GSE120024	SRR7851591	Islets	Input1
193	m6A mRNA methylation regulates human β-cell biology in physiological states and in type 2 diabetes	Nat Metabolism		GSE120024	SRR7851592	Islets	Input2
194	m6A mRNA methylation regulates human β-cell biology in physiological states and in type 2 diabetes	Nat Metabolism		GSE120024	SRR7851593	Islets	Input3
195	m6A mRNA methylation regulates human β-cell biology in physiological states and in type 2 diabetes	Nat Metabolism		GSE120024	SRR7851594	Islets	Input4
196	m6A mRNA methylation regulates human β-cell biology in physiological states and in type 2 diabetes	Nat Metabolism		GSE120024	SRR7851595	Islets	Input5
197	m6A mRNA methylation regulates human β-cell biology in physiological states and in type 2 diabetes	Nat Metabolism		GSE120024	SRR7851596	Islets	Input1
198	m6A mRNA methylation regulates human β-cell biology in physiological states and in type 2 diabetes	Nat Metabolism		GSE120024	SRR7851597	Islets	Input6
199	m6A mRNA methylation regulates human β-cell biology in physiological states and in type 2 diabetes	Nat Metabolism		GSE120024	SRR7851606	Islets	IP1
200	m6A mRNA methylation regulates human β-cell biology in physiological states and in type 2 diabetes	Nat Metabolism		GSE120024	SRR7851607	Islets	IP2
201	m6A mRNA methylation regulates human β-cell biology in physiological states and in type 2 diabetes	Nat Metabolism		GSE120024	SRR7851608	Islets	IP3
202	m6A mRNA methylation regulates human β-cell biology in physiological states and in type 2 diabetes	Nat Metabolism		GSE120024	SRR7851609	Islets	IP4
203	m6A mRNA methylation regulates human β-cell biology in physiological states and in type 2 diabetes	Nat Metabolism		GSE120024	SRR7851610	Islets	IP5
204	m6A mRNA methylation regulates human β-cell biology in physiological states and in type 2 diabetes	Nat Metabolism		GSE120024	SRR7851611	Islets	IP1
205	m6A mRNA methylation regulates human β-cell biology in physiological states and in type 2 diabetes	Nat Metabolism		GSE120024	SRR7851612	Islets	IP6
206	m 6 A mRNA methylation regulates AKT activity to promote the proliferation and tumorigenicity of endometrial cancer	Nat Cell Biol	30154548	GSE93911	SRR5194775	Endometrial	Input1
207	m 6 A mRNA methylation regulates AKT activity to promote the proliferation and tumorigenicity of endometrial cancer	Nat Cell Biol	30154548	GSE93911	SRR5194776	Endometrial	IP1
208	m 6 A mRNA methylation regulates AKT activity to promote the proliferation and tumorigenicity of endometrial cancer	Nat Cell Biol	30154548	GSE93911	SRR5194779	Endometrial	Input1
209	m 6 A mRNA methylation regulates AKT activity to promote the proliferation and tumorigenicity of endometrial cancer	Nat Cell Biol	30154548	GSE93911	SRR5194780	Endometrial	IP1
210	m 6 A mRNA methylation regulates AKT activity to promote the proliferation and tumorigenicity of endometrial cancer	Nat Cell Biol	30154548	GSE93911	SRR5194783	Endometrial	Input1
211	m 6 A mRNA methylation regulates AKT activity to promote the proliferation and tumorigenicity of endometrial cancer	Nat Cell Biol	30154548	GSE93911	SRR5194784	Endometrial	IP1
212	m 6 A mRNA methylation regulates AKT activity to promote the proliferation and tumorigenicity of endometrial cancer	Nat Cell Biol	30154548	GSE93911	SRR5194787	Endometrial	Input1
213	m 6 A mRNA methylation regulates AKT activity to promote the proliferation and tumorigenicity of endometrial cancer	Nat Cell Biol	30154548	GSE93911	SRR5194788	Endometrial	IP1
214	RADAR: differential analysis of MeRIP-seq data with a random effect model	Genome Biol	31870409	GSE119168	SRR7763577	Ovary	IP1
215	RADAR: differential analysis of MeRIP-seq data with a random effect model	Genome Biol	31870409	GSE119168	SRR7763578	Ovary	IP1
216	RADAR: differential analysis of MeRIP-seq data with a random effect model	Genome Biol	31870409	GSE119168	SRR7763579	Ovary	IP1
217	RADAR: differential analysis of MeRIP-seq data with a random effect model	Genome Biol	31870409	GSE119168	SRR7763580	Ovary	IP1
218	RADAR: differential analysis of MeRIP-seq data with a random effect model	Genome Biol	31870409	GSE119168	SRR7763581	Ovary	IP1
219	RADAR: differential analysis of MeRIP-seq data with a random effect model	Genome Biol	31870409	GSE119168	SRR7763582	Ovary	IP1
220	RADAR: differential analysis of MeRIP-seq data with a random effect model	Genome Biol	31870409	GSE119168	SRR7763583	Ovary	IP1
221	RADAR: differential analysis of MeRIP-seq data with a random effect model	Genome Biol	31870409	GSE119168	SRR7763564	Ovary	Input1
222	RADAR: differential analysis of MeRIP-seq data with a random effect model	Genome Biol	31870409	GSE119168	SRR7763565	Ovary	Input1
223	RADAR: differential analysis of MeRIP-seq data with a random effect model	Genome Biol	31870409	GSE119168	SRR7763566	Ovary	Input1
224	RADAR: differential analysis of MeRIP-seq data with a random effect model	Genome Biol	31870409	GSE119168	SRR7763567	Ovary	Input1
225	RADAR: differential analysis of MeRIP-seq data with a random effect model	Genome Biol	31870409	GSE119168	SRR7763568	Ovary	Input1
226	RADAR: differential analysis of MeRIP-seq data with a random effect model	Genome Biol	31870409	GSE119168	SRR7763569	Ovary	Input1
227	RADAR: differential analysis of MeRIP-seq data with a random effect model	Genome Biol	31870409	GSE119168	SRR7763570	Ovary	Input1
228	Dynamic landscape and evolution of m6A methylation in human	Nucleic Acids Res	32406913	GSE122744	SRR8209856	Kidney	Input1
229	Dynamic landscape and evolution of m6A methylation in human	Nucleic Acids Res	32406913	GSE122744	SRR8209857	Kidney	IP1
230	Dynamic landscape and evolution of m6A methylation in human	Nucleic Acids Res	32406913	GSE122744	SRR8209858	Kidney	Input2
231	Dynamic landscape and evolution of m6A methylation in human	Nucleic Acids Res	32406913	GSE122744	SRR8209859	Kidney	IP2
232	Dynamic landscape and evolution of m6A methylation in human	Nucleic Acids Res	32406913	GSE122744	SRR8209860	Kidney	Input3
233	Dynamic landscape and evolution of m6A methylation in human	Nucleic Acids Res	32406913	GSE122744	SRR8209861	Kidney	IP3
