# Supplementary material for: m6A-TSHub: Unveiling the Context-specific m6A Methylation and m6A-affecting Mutations in 23 Human Tissues
Source: Genomics Proteomics Bioinformatics. 2022 Sep 9;21(4):678–94. doi: 10.1016/j.gpb.2022.09.001 (PMC10787194; doi:10.1016/j.gpb.2022.09.001)
Supplement: Supplementary Table S3 [file mmc5.xlsx]

## Sheet: Table S3 TCGA sources
Table S3 TCGA sources
Database	Species	Genome	Tumor type	Sample number	SNP number	Information
TCGA (v27.0-fix)	Human	GRCh37.p13	LUAD	569	170362	Somatic mutations in lung adenocarcinoma
TCGA (v27.0-fix)	Human	GRCh37.p13	BLCA	412	117451	Somatic mutations in bladder urothelial carcinoma
TCGA (v27.0-fix)	Human	GRCh37.p13	COAD	433	203290	Somatic mutations in colon adenocarcinoma
TCGA (v27.0-fix)	Human	GRCh37.p13	DLBC	37	6020	Somatic mutations in lymphoid neoplasm diffuse large B-cell lymphoma
TCGA (v27.0-fix)	Human	GRCh37.p13	GBM	396	51920	Somatic mutations in glioblastoma multiforme
TCGA (v27.0-fix)	Human	GRCh37.p13	KIRC	339	19355	Somatic mutations in kidney renal clear cell carcinoma
TCGA (v27.0-fix)	Human	GRCh37.p13	LAML	149	3163	Somatic mutations in acute myeloid leukemia
TCGA (v27.0-fix)	Human	GRCh37.p13	LIHC	375	46731	Somatic mutations in liver hepatocellular carcinoma
TCGA (v27.0-fix)	Human	GRCh37.p13	OV	443	35285	Somatic mutations in ovarian serous cystadenocarcinoma
TCGA (v27.0-fix)	Human	GRCh37.p13	PRAD	498	22488	Somatic mutations in prostate adenocarcinoma
TCGA (v27.0-fix)	Human	GRCh37.p13	SARC	255	22150	Somatic mutations in sarcoma
TCGA (v27.0-fix)	Human	GRCh37.p13	SKCM	470	344249	Somatic mutations in skin cutaneous melanoma
TCGA (v27.0-fix)	Human	GRCh37.p13	STAD	441	153410	Somatic mutations in stomach adenocarcinoma
TCGA (v27.0-fix)	Human	GRCh37.p13	UCEC	542	762726	Somatic mutations in uterine corpus endometrial carcinoma
TCGA (v27.0-fix)	Human	GRCh37.p13	LUSC	497	157401	Somatic mutations in lung squamous cell carcinoma
TCGA (v27.0-fix)	Human	GRCh37.p13	MESO	83	3041	Somatic mutations in mesothelioma
TCGA (v27.0-fix)	Human	GRCh37.p13	LGG	513	28399	Somatic mutations in brain lower grade glioma
TCGA (v27.0-fix)	Human	GRCh37.p13	KICH	66	2137	Somatic mutations in kidney chromophobe
TCGA (v27.0-fix)	Human	GRCh37.p13	KIRP	288	19606	Somatic mutations in kidney renal papillary cell carcinoma
TCGA (v27.0-fix)	Human	GRCh37.p13	CHOL	51	3844	Somatic mutations in cholangiocarcinoma
TCGA (v27.0-fix)	Human	GRCh37.p13	ACC	92	9620	Somatic mutations in adrenocortical carcinoma
TCGA (v27.0-fix)	Human	GRCh37.p13	PCPG	179	1615	Somatic mutations in pheochromocytoma and paraganglioma
TCGA (v27.0-fix)	Human	GRCh37.p13	READ	158	55965	Somatic mutations in rectum adenocarcinoma
TCGA (v27.0-fix)	Human	GRCh37.p13	THYM	123	2517	Somatic mutations in thymoma
TCGA (v27.0-fix)	Human	GRCh37.p13	TGCT	150	2259	Somatic mutations in testicular germ cell tumors
TCGA (v27.0-fix)	Human	GRCh37.p13	THCA	496	4732	Somatic mutations in thyroid carcinoma
TCGA (v27.0-fix)	Human	GRCh37.p13	PAAD	183	28602	Somatic mutations in pancreatic adenocarcinoma
Note: total, 27 tumor types.
