# Supplementary material for: m6A-TSHub: Unveiling the Context-specific m6A Methylation and m6A-affecting Mutations in 23 Human Tissues
Source: Genomics Proteomics Bioinformatics. 2022 Sep 9;21(4):678–94. doi: 10.1016/j.gpb.2022.09.001 (PMC10787194; doi:10.1016/j.gpb.2022.09.001)
Supplement: Supplementary Table S4 [file mmc6.xlsx]

## Sheet: Table S4 Single-based samples
Table S4 Single-based samples
Experiment_ID	Paper_name	Journal	Pubmed_ID	GSE	Modification	Technique	Species	Cell_line	Treatment
humam_m6A_experiment1	Single-base mapping of m6A by an antibody-independent method	Sci Adv	31281898	GSE125240	m6A	m6A-REF-seq	Homo sapiens	HEK293	Ctrl
humam_m6A_experiment2	Single-base mapping of m6A by an antibody-independent method	Sci Adv	31281898	GSE125240	m6A	m6A-REF-seq	Homo sapiens	Brain	Ctrl
humam_m6A_experiment3	Single-base mapping of m6A by an antibody-independent method	Sci Adv	31281898	GSE125240	m6A	m6A-REF-seq	Homo sapiens	Kidney	Ctrl
humam_m6A_experiment4	Single-base mapping of m6A by an antibody-independent method	Sci Adv	31281898	GSE125240	m6A	m6A-REF-seq	Homo sapiens	Liver	Ctrl
humam_m6A_experiment5	Deciphering the ‘‘m6A Code’’ via Antibody-Independent Quantitative Profiling	Cell	31257032	GSE122961	m6A	MAZTER-seq	Homo sapiens	HEK293T	Ctrl
humam_m6A_experiment6	The N6-methyladenosine (m6A)-forming enzyme METTL3 controls myeloid differentiation of normal hematopoietic and leukemia cells.	Nat Med	28920958	GSE98623	m6A	miCLIP	Homo sapiens	MOLM13	Ctrl
humam_m6A_experiment7	Single-nucleotide-resolution mapping of m6A and m6Am throughout the transcriptome	Nat Methods	26121403	GSE63753	m6A	miCLIP	Homo sapiens	HEK293	sysy_antinbody
humam_m6A_experiment8	Single-nucleotide-resolution mapping of m6A and m6Am throughout the transcriptome	Nat Methods	26121403	GSE63753	m6A	miCLIP	Homo sapiens	HEK293	Ctrl
humam_m6A_experiment9	5' UTR m(6)A Promotes Cap-Independent Translation	Cell	26593424	GSE73405	m6A	miCLIP	Homo sapiens	HepG2	Heat_shock
humam_m6A_experiment10	5' UTR m(6)A Promotes Cap-Independent Translation	Cell	26593424	GSE73405	m6A	miCLIP	Homo sapiens	HEK293T	Heat_shock
humam_m6A_experiment11	5' UTR m(6)A Promotes Cap-Independent Translation	Cell	26593424	GSE73405	m6A	miCLIP	Homo sapiens	HepG2	Ctrl
humam_m6A_experiment12	m6A mRNA modifications are deposited in nascent pre-mRNA and are not required for splicing but do specify cytoplasmic turnover	Genes Dev	28637692	GSE86336	m6A	m6A-CLIP-seq	Homo sapiens	HeLa	Ctrl
humam_m6A_experiment13	A majority of m6A residues are in the last exons, allowing the potential for 3' UTR regulation	Genes Dev	26404942	GSE71154	m6A	m6A-CLIP-seq	Homo sapiens	CD8T	Ctrl
humam_m6A_experiment14	A majority of m6A residues are in the last exons, allowing the potential for 3' UTR regulation	Genes Dev	26404942	GSE71154	m6A	m6A-CLIP-seq	Homo sapiens	A549	Ctrl
humam_m6A_experiment15	Identification of the m6Am Methyltransferase PCIF1 Reveals the Location and Functions of m6Am in the Transcriptome.	Mol Cell	31279658	GSE122948	m6A	miCLIP	Homo sapiens	HEK293T	Ctrl
humam_m6A_experiment16	Identification of the m6Am Methyltransferase PCIF1 Reveals the Location and Functions of m6Am in the Transcriptome.	Mol Cell	31279658	GSE122948	m6A	miCLIP	Homo sapiens	HEK293T	PCIF1_KO
humam_m6A_experiment17	Histone H3 trimethylation at lysine 36 guides m6A RNA modification co-transcriptionally	Nature	30867593	GSE121942	m6A	miCLIP	Homo sapiens	HepG2	SETD2_knockdown
humam_m6A_experiment18	Histone H3 trimethylation at lysine 36 guides m6A RNA modification co-transcriptionally	Nature	30867593	GSE121942	m6A	miCLIP	Homo sapiens	HepG2	Ctrl
humam_m6A_experiment19	High Resolution N6-Methyladenosine (m6A) Map Using Photo-crosslinking-Assisted m6A Sequencing	Angew Chem Int Ed Engl	25491922	GSE54921	m6A	PA-m6A-seq	Homo sapiens	HeLa	Ctrl
humam_m6A_experiment20	Perturbation of m6A Writers Reveals Two Distinct Classes of mRNA Methylation at Internal and 5′ Sites	Cell Rep	24981863	GSE54365	m6A	m6A-seq with improved protocol	Homo sapiens	A549	Ctrl
humam_m6A_experiment21	The human 18S rRNA m6A methyltransferase METTL5 is stabilized by TRMT112	Nucleic Acids Res	31328227	GSE128699	m6A	miCLIP	Homo sapiens	HCT116	Ctrl
humam_m6A_experiment22	The human 18S rRNA m6A methyltransferase METTL5 is stabilized by TRMT113	Nucleic Acids Res	31328227	GSE128699	m6A	miCLIP	Homo sapiens	HCT116	METTL5_KO
humam_m6A_experiment23	The human 18S rRNA m6A methyltransferase METTL5 is stabilized by TRMT114	Nucleic Acids Res	31328227	GSE128699	m6A	miCLIP	Homo sapiens	HCT116	ZCCHC4_KO
humam_m6A_experiment24	Deciphering the ‘‘m6A Code’’ via Antibody-Independent Quantitative Profiling	Cell	31257032	GSE122961	m6A	MAZTER-seq	Homo sapiens	HEK293T	AlKBH5 OE
humam_m6A_experiment25	Deciphering the ‘‘m6A Code’’ via Antibody-Independent Quantitative Profiling	Cell	31257032	GSE122961	m6A	MAZTER-seq	Homo sapiens	HEK293T	FTO_OE
humam_m6A_experiment26	Deciphering the ‘‘m6A Code’’ via Antibody-Independent Quantitative Profiling	Cell	31257032	GSE122961	m6A	MAZTER-seq	Homo sapiens	ESC	Ctrl
humam_m6A_experiment27	Deciphering the ‘‘m6A Code’’ via Antibody-Independent Quantitative Profiling	Cell	31257032	GSE122961	m6A	MAZTER-seq	Homo sapiens	ESC	FTO_KO
