# Supplementary material for: m6A-TSHub: Unveiling the Context-specific m6A Methylation and m6A-affecting Mutations in 23 Human Tissues
Source: Genomics Proteomics Bioinformatics. 2022 Sep 9;21(4):678–94. doi: 10.1016/j.gpb.2022.09.001 (PMC10787194; doi:10.1016/j.gpb.2022.09.001)
Supplement: Supplementary Table S5 [file mmc7.xlsx]

## Sheet: Table S5 Gene-TCGA associations
Table S5 Gene-TCGA associations
Gene symbol	No. of associated TCGA project	TCGA project
CENPF	15	LUAD_lung;COAD_Colon;GBM_Cerebrum;GBM_Cerebellum;GBM_Hypothalamus;GBM_Brainstem;KIRC_Kidney;LAML_HSC;LIHC_Liver;OV_ovary;PRAD_Prostate;SARC_Muscle;SKCM_Skin;STAD_Stomach;UCEC_endometrial;
DST	14	LUAD_lung;BLCA_Urinary;COAD_Colon;GBM_Cerebrum;GBM_Cerebellum;GBM_Hypothalamus;GBM_Brainstem;KIRC_Kidney;LIHC_Liver;OV_ovary;PRAD_Prostate;SKCM_Skin;STAD_Stomach;UCEC_endometrial;
MKI67	14	LUAD_lung;BLCA_Urinary;COAD_Colon;GBM_Cerebrum;GBM_Cerebellum;GBM_Hypothalamus;GBM_Brainstem;LIHC_Liver;OV_ovary;PRAD_Prostate;SARC_Muscle;SKCM_Skin;STAD_Stomach;UCEC_endometrial;
PLEC	14	LUAD_lung;BLCA_Urinary;COAD_Colon;DLBC_lymphocyte;GBM_Cerebrum;GBM_Cerebellum;GBM_Hypothalamus;GBM_Brainstem;LIHC_Liver;OV_ovary;SARC_Muscle;SKCM_Skin;STAD_Stomach;UCEC_endometrial;
AHNAK2	13	LUAD_lung;BLCA_Urinary;COAD_Colon;GBM_Cerebellum;GBM_Hypothalamus;GBM_Brainstem;LAML_HSC;LIHC_Liver;OV_ovary;PRAD_Prostate;SKCM_Skin;STAD_Stomach;UCEC_endometrial;
AKAP9	13	LUAD_lung;BLCA_Urinary;COAD_Colon;GBM_Cerebrum;GBM_Cerebellum;GBM_Hypothalamus;GBM_Brainstem;LIHC_Liver;OV_ovary;PRAD_Prostate;SKCM_Skin;STAD_Stomach;UCEC_endometrial;
FAT4	13	LUAD_lung;BLCA_Urinary;COAD_Colon;GBM_Cerebrum;GBM_Cerebellum;GBM_Hypothalamus;GBM_Brainstem;LIHC_Liver;OV_ovary;PRAD_Prostate;SKCM_Skin;STAD_Stomach;UCEC_endometrial;
MACF1	13	LUAD_lung;BLCA_Urinary;COAD_Colon;GBM_Cerebrum;GBM_Hypothalamus;GBM_Brainstem;LIHC_Liver;OV_ovary;PRAD_Prostate;SARC_Muscle;SKCM_Skin;STAD_Stomach;UCEC_endometrial;
PEAK1	13	LUAD_lung;BLCA_Urinary;COAD_Colon;GBM_Cerebrum;GBM_Cerebellum;GBM_Hypothalamus;KIRC_Kidney;LIHC_Liver;OV_ovary;SARC_Muscle;SKCM_Skin;STAD_Stomach;UCEC_endometrial;
TRPS1	13	LUAD_lung;BLCA_Urinary;COAD_Colon;GBM_Cerebrum;GBM_Cerebellum;GBM_Hypothalamus;GBM_Brainstem;KIRC_Kidney;LIHC_Liver;OV_ovary;PRAD_Prostate;SKCM_Skin;STAD_Stomach;
ZFHX3	13	LUAD_lung;BLCA_Urinary;COAD_Colon;GBM_Cerebrum;GBM_Cerebellum;GBM_Hypothalamus;GBM_Brainstem;LIHC_Liver;PRAD_Prostate;SARC_Muscle;SKCM_Skin;STAD_Stomach;UCEC_endometrial;
ANKRD11	12	LUAD_lung;BLCA_Urinary;COAD_Colon;GBM_Cerebrum;GBM_Cerebellum;GBM_Hypothalamus;GBM_Brainstem;LIHC_Liver;PRAD_Prostate;SARC_Muscle;SKCM_Skin;STAD_Stomach;
BEND3	12	LUAD_lung;BLCA_Urinary;COAD_Colon;GBM_Cerebrum;GBM_Cerebellum;GBM_Hypothalamus;GBM_Brainstem;LIHC_Liver;SARC_Muscle;SKCM_Skin;STAD_Stomach;UCEC_endometrial;
BPTF	12	LUAD_lung;BLCA_Urinary;COAD_Colon;GBM_Cerebrum;GBM_Cerebellum;GBM_Hypothalamus;GBM_Brainstem;LIHC_Liver;SARC_Muscle;SKCM_Skin;STAD_Stomach;UCEC_endometrial;
CDYL	12	LUAD_lung;BLCA_Urinary;COAD_Colon;GBM_Cerebrum;GBM_Cerebellum;GBM_Hypothalamus;GBM_Brainstem;LIHC_Liver;PRAD_Prostate;SKCM_Skin;STAD_Stomach;UCEC_endometrial;
FAT1	12	LUAD_lung;COAD_Colon;GBM_Cerebrum;GBM_Hypothalamus;GBM_Brainstem;KIRC_Kidney;LIHC_Liver;OV_ovary;PRAD_Prostate;SKCM_Skin;STAD_Stomach;UCEC_endometrial;
HIVEP1	12	LUAD_lung;BLCA_Urinary;COAD_Colon;GBM_Cerebrum;GBM_Cerebellum;GBM_Hypothalamus;GBM_Brainstem;LIHC_Liver;OV_ovary;SKCM_Skin;STAD_Stomach;UCEC_endometrial;
KANK1	12	LUAD_lung;BLCA_Urinary;COAD_Colon;GBM_Hypothalamus;GBM_Brainstem;LAML_HSC;LIHC_Liver;OV_ovary;SARC_Muscle;SKCM_Skin;STAD_Stomach;UCEC_endometrial;
MAP1A	12	LUAD_lung;BLCA_Urinary;COAD_Colon;GBM_Cerebrum;GBM_Hypothalamus;GBM_Brainstem;LIHC_Liver;PRAD_Prostate;SARC_Muscle;SKCM_Skin;STAD_Stomach;UCEC_endometrial;
SPEN	12	LUAD_lung;COAD_Colon;GBM_Cerebrum;GBM_Cerebellum;GBM_Hypothalamus;GBM_Brainstem;LAML_HSC;LIHC_Liver;PRAD_Prostate;SKCM_Skin;STAD_Stomach;UCEC_endometrial;
